# Supplementary material for: Comparison of toxicities between ultrahypofractionated radiotherapy versus brachytherapy with or without external beam radiotherapy for clinically localized prostate cancer
Source: Sci Rep. 2022 Mar 23;12:5055. doi: 10.1038/s41598-022-09120-0 (PMC8942991; doi:10.1038/s41598-022-09120-0)
Supplement: Supplementary file 1 — Supplementary Information 1. [file 41598_2022_9120_MOESM1_ESM.xlsx]

## Sheet: supple T1
Supplemental Table 1. Comparison of background between Ultrahypofractionated radiotherapy and brachytherapy with or without external beam radiotherapy.
Variables	Group	UHF	BT ± EBRT	p-value
		(n =228)	(n =228)
AGE70 (%)	≤70	89 (39.7)	89 (39.7)	1
	71≤	135 (60.3)	135 (60.3)
ADT (%)	No	75 (33.5)	75 (33.5)	1
	Yes	149 (66.5)	149 (66.5)
GS2 (%)	≤6	51 (22.8)	51 (22.8)	1
	7	120 (53.6)	120 (53.6)
	8≤	53 (23.7)	53 (23.7)
iPSA10 (%)	≤10	141 (62.9)	141 (62.9)	1
	10<	83 (37.1)	83 (37.1)
T (%)	T1	81 (36.2)	81 (36.2)	1
	T2	118 (52.7)	118 (52.7)
	T3	25 (11.2)	25 (11.2)
NCCN risk classification (%)	High	63 (28.1)	63 (28.1)	1
	Intermediate	128 (57.1)	128 (57.1)
	Low	33 (14.7)	33 (14.7)
BT = brachytherapy, EBRT = external beam radiotherapy, UHF = ultrahypofractionated radiotherapy

## Sheet: supple T2
Supplemental Table 2. Comparison of background between Ultrahypofractionated radiotherapy and high dose rate brachytherapy with or without external beam radiotherapy.
Variables	Group	UHF	HDR ± EBRT	p-value
		(n =184)	(n =184)
AGE70 (%)	≤70	69 (37.5)	69 (37.5)	1
	71≤	115 (62.5)	115 (62.5)
ADT (%)	No	39 (21.2)	39 (21.2)	1
	Yes	145 (78.8)	145 (78.8)
GS2 (%)	≤6	19 (10.3)	19 (10.3)	1
	7	112 (60.9)	112 (60.9)
	8≤	53 (28.8)	53 (28.8)
iPSA10 (%)	≤10	108 (58.7)	108 (58.7)	1
	10<	76 (41.3)	76 (41.3)
T (%)	T1	54 (29.3)	54 (29.3)	1
	T2	105 (57.1)	105 (57.1)
	T3	25 (13.6)	25 (13.6)
NCCN risk classification (%)	High	63 (34.2)	63 (34.2)	1
	Intermediate	113 (61.4)	113 (61.4)
	Low	8 ( 4.3)	8 ( 4.3)
HDR = high-dose-rate brachytherapy, EBRT = external beam radiotherapy, UHF = ultrahypofractionated radiotherapy
